# Supplementary material for: Characterization and Functional Analysis of trehalase Related to Chitin Metabolism in Glyphodes pyloalis Walker (Lepidoptera: Pyralidae)
Source: Insects. 2021 Apr 20;12(4):370. doi: 10.3390/insects12040370 (PMC8074895; doi:10.3390/insects12040370)
Supplement: Supplementary file 1 [file insects-12-00370-s001.zip]

Archive with 1 entries (1 files):
- insects-1129052-Supplementary.pdf
